# Supplementary material for: N-Phenyl­cyclo­hexa­necarboxamide
Source: Acta Crystallogr Sect E Struct Rep Online. 2010 Oct 9;66(Pt 11):o2763. doi: 10.1107/S1600536810039267 (PMC3009346; doi:10.1107/S1600536810039267)
Supplement: Supplementary file 2 [file e-66-o2763-Isup2.hkl]

# 
# h,k,l, Fc-squared, Fo-squared, sigma(Fo-squared) and status flag 
# 
data_I
_shelx_title ' R91116E1 in Pca2(1)' 
_shelx_refln_list_code          4 
_shelx_F_calc_maximum       51.40 
_exptl_crystal_F_000       440.00 
_reflns_d_resolution_high  0.7602 
 
loop_ 
 _symmetry_equiv_pos_as_xyz 
 'x, y, z' 
 '-x, -y, z+1/2' 
 'x+1/2, -y, z' 
 '-x+1/2, y, z+1/2' 
 
_cell_length_a     9.9430 
_cell_length_b    11.8389 
_cell_length_c     9.6514 
_cell_angle_alpha  90.000 
_cell_angle_beta   90.000 
_cell_angle_gamma  90.000 
 
_shelx_F_squared_multiplier     1.000 
 
loop_ 
 _refln_index_h 
 _refln_index_k 
 _refln_index_l 
 _refln_F_squared_calc 
 _refln_F_squared_meas 
 _refln_F_squared_sigma 
 _refln_observed_status 
   2   0   0      661.36      603.66      4.88 o 
   4   0   0       81.45       75.06      1.69 o 
   6   0   0       15.43       17.23      2.29 o 
   8   0   0        0.09       -0.39      2.87 o 
  10   0   0       92.13       82.43      9.47 o 
  12   0   0       19.50       13.68     13.45 o 
   2   1   0        0.43        1.11      0.42 o 
   3   1   0      592.41      525.70      6.14 o 
   4   1   0      100.31      106.92      1.46 o 
   5   1   0     1430.42     1447.42     20.19 o 
   6   1   0      268.27      273.80      6.11 o 
   7   1   0        2.77        2.86      1.50 o 
   8   1   0       14.07       12.93      4.43 o 
   9   1   0       43.93       43.52      3.94 o 
  10   1   0       19.88       19.74      3.24 o 
  11   1   0       16.91       22.81      4.81 o 
  12   1   0        2.65        1.70      2.11 o 
  13   1   0        0.54        2.09      2.53 o 
   1   2   0      338.29      292.87      3.12 o 
   2   2   0      669.29      648.47     12.84 o 
   3   2   0       51.98       54.70      1.06 o 
   4   2   0     1776.65     1850.45     12.71 o 
   5   2   0       52.07       59.75      1.85 o 
   6   2   0       39.13       40.13      1.99 o 
   7   2   0       57.12       53.83      2.70 o 
   8   2   0      337.50      312.97      8.65 o 
   9   2   0       14.78        9.79      2.74 o 
  10   2   0        3.70        4.61      1.89 o 
  11   2   0        0.26        0.37      1.37 o 
  12   2   0        2.42        1.11      1.45 o 
   0   3   0       60.37       62.17      1.43 o 
   2   3   0     2642.42     2821.43     23.05 o 
   3   3   0     1717.92     1685.43     21.46 o 
   4   3   0     1239.53     1293.83     11.53 o 
   5   3   0       95.10      102.98      3.28 o 
   6   3   0       67.92       72.90      2.63 o 
   7   3   0        1.96        0.93      1.52 o 
   8   3   0      197.42      184.68      5.73 o 
   9   3   0        0.64        1.18      1.42 o 
  10   3   0      216.30      218.07      6.43 o 
  11   3   0      115.18      115.04      6.15 o 
  12   3   0       11.48       10.48      6.97 o 
   0   4   0     1072.72      962.23      6.34 o 
   1   4   0      257.11      238.45      2.74 o 
   2   4   0     1123.01     1115.88      8.52 o 
   3   4   0      390.89      377.21      7.00 o 
   4   4   0      997.57      972.23     13.08 o 
   5   4   0       99.39      110.25      3.09 o 
   6   4   0      115.43      121.73      4.21 o 
   7   4   0        0.11       -0.17      1.14 o 
   8   4   0        7.13        9.77      3.11 o 
   9   4   0      205.42      194.76      6.06 o 
  10   4   0       20.27       18.15      6.08 o 
  11   4   0       19.70       14.30      5.79 o 
  12   4   0       65.52       61.02      3.90 o 
   0   5   0        0.43        0.88      0.62 o 
   1   5   0      687.71      645.66      7.54 o 
   2   5   0       85.26       79.45      1.67 o 
   3   5   0     1371.58     1398.74     13.93 o 
   4   5   0       27.49       29.45      1.62 o 
   5   5   0        7.80        6.86      2.06 o 
   6   5   0       18.79       14.57      2.48 o 
   7   5   0        1.93        1.15      0.98 o 
   8   5   0      459.67      433.66     11.62 o 
   9   5   0      124.55      111.29      3.52 o 
  10   5   0       28.37       17.79      6.20 o 
  11   5   0        2.09        2.64      1.32 o 
  12   5   0        7.60        6.56      2.87 o 
   0   6   0      752.40      694.05     16.63 o 
   1   6   0      100.44      112.35      1.45 o 
   2   6   0      883.91      862.08      7.27 o 
   3   6   0      119.81      120.73      1.72 o 
   4   6   0      669.32      653.16     12.62 o 
   5   6   0       19.26       17.65      1.81 o 
   6   6   0      191.33      187.31      5.65 o 
   7   6   0       10.95       16.21      4.13 o 
   8   6   0        0.28        0.21      1.15 o 
   9   6   0        0.15        0.76      1.59 o 
  10   6   0        1.06        2.43      1.40 o 
  11   6   0       30.97       26.24      4.24 o 
  12   6   0      217.19      214.24     10.21 o 
   0   7   0        9.57        4.87      1.80 o 
   1   7   0      892.00      825.75     10.62 o 
   2   7   0       83.78       72.86      1.39 o 
   3   7   0        8.16        6.76      1.35 o 
   4   7   0       42.42       45.98      1.94 o 
   5   7   0      630.84      636.27     13.43 o 
   6   7   0       62.08       61.75      2.29 o 
   7   7   0       24.10       14.90      4.62 o 
   8   7   0       25.16       21.58      2.34 o 
   9   7   0        0.00        1.33      1.02 o 
  10   7   0       39.94       35.85      2.38 o 
  11   7   0       21.48       23.89      7.40 o 
   0   8   0      263.46      229.76      5.28 o 
   1   8   0       22.85       22.48      0.98 o 
   2   8   0      366.17      381.69      6.22 o 
   3   8   0        6.06        7.38      1.57 o 
   4   8   0      206.26      211.97      4.81 o 
   5   8   0      452.25      455.67      8.92 o 
   6   8   0      186.71      168.39      4.23 o 
   7   8   0       14.72        9.56      2.92 o 
   8   8   0       14.55       10.87      2.75 o 
   9   8   0        1.85        1.20      0.88 o 
  10   8   0       12.02        9.90      3.43 o 
  11   8   0       91.36      102.28      4.27 o 
   0   9   0       53.17       55.69      2.99 o 
   1   9   0       62.01       60.70      1.73 o 
   2   9   0        9.65        8.49      1.14 o 
   3   9   0      267.38      292.03      6.43 o 
   4   9   0      118.29      132.27      3.40 o 
   5   9   0       23.33       20.94      2.04 o 
   6   9   0       39.49       44.61      1.94 o 
   7   9   0        5.32        5.42      1.35 o 
   8   9   0      168.59      183.81      3.71 o 
   9   9   0       88.49       94.36      2.91 o 
  10   9   0       37.75       38.56      2.98 o 
   0  10   0       79.19       76.67      3.31 o 
   1  10   0       29.87       29.57      1.23 o 
   2  10   0      185.83      194.44      4.24 o 
   3  10   0       21.59       21.00      1.28 o 
   4  10   0        1.41        1.32      0.82 o 
   5  10   0        0.34        0.63      0.77 o 
   6  10   0        0.02        0.54      0.71 o 
   7  10   0       85.64       89.31      2.80 o 
   8  10   0        1.12        1.62      1.10 o 
   9  10   0        7.83        3.65      1.72 o 
  10  10   0       50.92       63.47      2.67 o 
   0  11   0       20.34       19.60      4.09 o 
   1  11   0      339.98      366.25      5.84 o 
   2  11   0       32.44       33.29      1.63 o 
   3  11   0       22.04       21.77      1.71 o 
   4  11   0      425.66      448.25      5.22 o 
   5  11   0       25.07       27.57      1.95 o 
   6  11   0        8.75        7.55      2.02 o 
   7  11   0        3.15        3.02      1.45 o 
   8  11   0        9.46        7.18      2.79 o 
   9  11   0        2.47        1.88      1.16 o 
   0  12   0       66.32       58.88     13.08 o 
   1  12   0       47.65       46.77      4.51 o 
   2  12   0       23.24       23.62      3.15 o 
   3  12   0        0.24       -0.13      1.61 o 
   4  12   0       42.39       45.12      3.54 o 
   5  12   0       33.60       26.15      5.20 o 
   6  12   0        0.01        1.01      1.11 o 
   7  12   0        3.42        3.27      2.44 o 
   8  12   0       14.95       11.74      5.21 o 
   0  13   0      159.08      156.14     10.56 o 
   1  13   0       65.93       56.28      5.20 o 
   2  13   0        6.18        6.11      2.51 o 
   3  13   0       12.93        9.54      4.36 o 
   4  13   0       18.09       11.68      4.63 o 
   5  13   0        9.59        7.64      3.38 o 
   6  13   0        4.92        1.86      2.30 o 
   7  13   0       18.42       14.62      8.41 o 
   0  14   0      941.21      999.10     37.35 o 
   1  14   0        0.05        0.32      1.50 o 
   2  14   0      102.72      114.28      6.19 o 
   3  14   0        0.46        0.99      1.32 o 
   4  14   0        2.68        2.32      1.36 o 
   5  14   0       15.66        6.45      3.57 o 
   0  15   0        3.69        3.23      4.45 o 
   1  15   0       24.21       25.70      3.83 o 
   2  15   0        5.79        4.01      2.40 o 
   3  15   0        3.51        2.12      2.41 o 
   2   0   1      285.29      235.74      2.54 o 
   4   0   1      370.21      348.78      6.40 o 
   6   0   1      284.72      290.38      5.90 o 
   8   0   1      317.51      310.81     10.28 o 
  10   0   1      111.17      109.68      5.40 o 
  12   0   1       20.77       17.44      7.78 o 
   1   1   1       18.58       16.33      0.24 o 
   2   1   1     2057.33     2177.83     21.44 o 
   3   1   1      134.81      132.00      1.08 o 
   4   1   1      358.82      353.74      5.07 o 
   5   1   1      551.04      566.79      5.93 o 
   6   1   1       78.54       78.06      1.57 o 
   7   1   1       70.72       67.38      2.04 o 
   8   1   1      117.73      121.28      3.05 o 
   9   1   1      391.69      392.77      8.85 o 
  10   1   1       80.46       76.96      3.93 o 
  11   1   1       44.94       50.50      2.58 o 
  12   1   1        4.25        4.30      1.82 o 
  13   1   1        1.74        2.24      1.91 o 
   2   2   1     1821.50     1866.33     13.53 o 
   3   2   1      831.75      780.65      6.76 o 
   4   2   1     1352.95     1352.93     16.81 o 
   5   2   1        8.61       10.11      0.88 o 
   6   2   1       95.64       89.84      1.97 o 
   7   2   1       26.53       26.50      1.47 o 
   8   2   1       45.38       49.05      1.95 o 
   9   2   1      124.31      125.39      2.99 o 
  10   2   1      176.57      176.17      3.37 o 
  11   2   1       32.50       28.51      4.98 o 
  12   2   1       22.68       25.40      3.65 o 
   1   3   1     2193.33     2320.82     16.09 o 
   2   3   1      496.07      461.10      3.25 o 
   3   3   1      706.32      679.73      6.01 o 
   4   3   1      360.07      369.72      4.18 o 
   5   3   1       43.69       41.15      1.32 o 
   6   3   1       69.52       80.55      2.32 o 
   7   3   1      379.92      374.62      5.94 o 
   8   3   1       36.42       36.34      2.15 o 
   9   3   1      277.78      256.81      4.45 o 
  10   3   1       24.36       24.35      2.56 o 
  11   3   1       10.59        9.42      2.76 o 
  12   3   1       11.72       11.43      3.34 o 
   1   4   1      120.24      134.31      1.33 o 
   2   4   1     1248.21     1204.57      7.72 o 
   3   4   1      144.86      153.71      1.91 o 
   4   4   1      336.50      358.70      4.64 o 
   5   4   1      101.36       90.93      2.12 o 
   6   4   1      154.63      150.86      3.44 o 
   7   4   1       29.74       24.42      1.62 o 
   8   4   1       16.72       21.13      1.68 o 
   9   4   1       82.99       77.58      2.52 o 
  10   4   1       51.35       50.18      2.63 o 
  11   4   1       84.51       87.10      2.91 o 
  12   4   1       87.00       87.90      3.04 o 
   1   5   1      128.10      132.79      0.92 o 
   2   5   1       49.22       58.31      1.16 o 
   3   5   1     2483.68     2595.52     14.47 o 
   4   5   1      707.79      681.26     11.10 o 
   5   5   1      222.85      233.90      4.34 o 
   6   5   1      165.96      171.70      3.49 o 
   7   5   1        4.64        5.99      1.50 o 
   8   5   1       12.12       11.00      2.34 o 
   9   5   1       51.76       46.29      1.82 o 
  10   5   1       51.78       52.80      2.49 o 
  11   5   1      100.62      104.81      3.67 o 
  12   5   1       38.36       36.49      2.28 o 
   1   6   1      127.27      149.67      3.47 o 
   2   6   1       25.14       24.35      0.52 o 
   3   6   1      280.38      285.35      2.90 o 
   4   6   1      628.53      605.33     10.14 o 
   5   6   1       59.44       56.28      1.81 o 
   6   6   1       25.05       24.87      1.37 o 
   7   6   1      103.68      102.34      2.99 o 
   8   6   1       42.91       38.04      2.09 o 
   9   6   1        0.04        0.71      1.00 o 
  10   6   1       50.98       53.17      2.30 o 
  11   6   1       11.64        8.27      2.28 o 
  12   6   1       35.98       35.69      2.44 o 
   1   7   1       63.93       63.86      0.95 o 
   2   7   1       21.57       22.15      0.75 o 
   3   7   1      452.08      490.40      7.96 o 
   4   7   1        8.47        8.18      1.09 o 
   5   7   1      118.30      107.58      2.33 o 
   6   7   1       25.51       24.44      1.79 o 
   7   7   1       61.03       49.75      1.64 o 
   8   7   1        6.90        5.28      1.21 o 
   9   7   1      107.94      102.53      2.16 o 
  10   7   1       14.55       15.03      3.46 o 
  11   7   1       16.75       13.32      4.03 o 
   1   8   1       53.52       49.40      0.98 o 
   2   8   1       60.49       63.20      1.20 o 
   3   8   1       18.94       19.04      0.68 o 
   4   8   1      162.40      171.52      2.96 o 
   5   8   1      170.01      178.42      3.03 o 
   6   8   1       74.43       81.73      1.88 o 
   7   8   1       42.52       36.88      1.52 o 
   8   8   1       19.89       23.83      1.57 o 
   9   8   1       11.62       11.71      2.40 o 
  10   8   1       46.17       45.11      2.92 o 
  11   8   1        0.40        1.35      0.90 o 
   1   9   1       13.45       12.55      0.63 o 
   2   9   1       73.32       69.56      1.40 o 
   3   9   1      558.42      574.41      7.51 o 
   4   9   1       11.69       12.81      1.41 o 
   5   9   1       54.87       53.00      1.53 o 
   6   9   1       72.17       67.14      1.77 o 
   7   9   1        3.45        3.44      0.78 o 
   8   9   1        4.35        5.40      1.36 o 
   9   9   1        4.67        4.11      1.01 o 
  10   9   1        4.79        3.37      1.07 o 
   1  10   1       16.16       17.46      0.91 o 
   2  10   1      100.61      106.18      2.04 o 
   3  10   1       79.99       76.16      1.86 o 
   4  10   1       48.97       47.59      1.39 o 
   5  10   1       57.32       54.29      1.42 o 
   6  10   1       47.91       44.93      1.44 o 
   7  10   1        2.79        2.05      0.72 o 
   8  10   1        5.97        3.65      1.12 o 
   9  10   1       32.17       39.82      1.78 o 
   1  11   1       37.59       38.84      1.32 o 
   2  11   1       38.47       38.53      1.84 o 
   3  11   1       63.26       63.04      1.87 o 
   4  11   1       34.32       34.76      1.82 o 
   5  11   1       19.21       18.12      1.29 o 
   6  11   1       14.42       16.35      1.61 o 
   7  11   1       99.77      112.99      2.56 o 
   8  11   1        7.84        4.45      1.22 o 
   9  11   1      102.72      110.24      2.68 o 
   1  12   1      200.66      215.43      3.68 o 
   2  12   1       59.43       57.52      1.86 o 
   3  12   1       25.45       29.23      1.83 o 
   4  12   1       93.60       97.49      2.05 o 
   5  12   1        9.71        6.99      1.90 o 
   6  12   1        1.89        1.93      0.71 o 
   7  12   1        8.41        4.94      1.88 o 
   8  12   1        1.56        2.99      1.39 o 
   1  13   1       26.35       27.14      2.93 o 
   2  13   1      222.49      234.53      5.41 o 
   3  13   1       14.25        9.87      2.69 o 
   4  13   1       13.58       11.41      3.63 o 
   5  13   1       20.42       11.02      3.30 o 
   6  13   1       13.99       12.74      3.14 o 
   7  13   1        3.91        2.33      1.28 o 
   1  14   1       16.89       12.59      5.06 o 
   2  14   1        5.32        4.20      1.64 o 
   3  14   1        5.75        4.29      1.89 o 
   4  14   1        3.62        2.36      1.29 o 
   5  14   1       13.65        8.96      3.11 o 
   1  15   1       40.48       37.22      3.78 o 
   2  15   1        6.30        4.94      2.52 o 
   3  15   1        1.77        3.18      1.29 o 
   2   0   2      643.86      596.08      8.15 o 
   4   0   2      668.61      648.66      7.73 o 
   6   0   2      888.05      897.92     24.90 o 
   8   0   2       10.82       12.97      4.76 o 
  10   0   2      403.75      426.64      9.36 o 
  12   0   2       23.85       13.14      6.92 o 
   1   1   2      262.13      234.75      2.78 o 
   2   1   2      929.46      902.13      6.15 o 
   3   1   2      492.56      469.43      4.40 o 
   4   1   2       60.56       65.60      0.92 o 
   5   1   2       95.70       96.29      1.26 o 
   6   1   2      191.67      203.55      3.22 o 
   7   1   2     1076.36     1163.29     18.07 o 
   8   1   2      176.16      175.98      4.18 o 
   9   1   2       29.67       25.90      2.46 o 
  10   1   2        5.17        6.20      2.15 o 
  11   1   2        7.54        6.84      2.13 o 
  12   1   2       13.02        9.96      3.46 o 
   0   2   2     1615.84     1571.11     14.10 o 
   1   2   2      644.38      568.38      3.89 o 
   2   2   2     1767.39     1863.87     11.66 o 
   3   2   2      873.74      843.16      7.27 o 
   4   2   2      583.35      562.95      7.80 o 
   5   2   2      233.49      276.33      2.37 o 
   6   2   2      149.60      142.95      2.60 o 
   7   2   2       72.62       74.61      1.91 o 
   8   2   2      247.91      255.51      5.21 o 
   9   2   2      220.47      213.62      4.58 o 
  10   2   2        3.42        2.13      1.69 o 
  11   2   2       53.79       55.24      2.72 o 
  12   2   2        4.32        5.20      1.94 o 
   0   3   2     1345.46     1266.31      7.92 o 
   1   3   2     1801.06     1873.87     10.06 o 
   2   3   2     1332.48     1290.53      9.46 o 
   3   3   2      878.16      843.83     11.28 o 
   4   3   2      613.61      612.92      7.60 o 
   5   3   2      129.97      149.05      2.37 o 
   6   3   2       19.37       18.81      1.18 o 
   7   3   2      430.69      434.49      7.41 o 
   8   3   2      146.58      143.12      3.51 o 
   9   3   2      154.63      171.64      3.79 o 
  10   3   2       64.27       68.60      2.53 o 
  11   3   2       55.93       58.15      2.54 o 
  12   3   2        4.01        3.02      1.52 o 
   0   4   2      137.92      139.23      1.44 o 
   1   4   2      690.54      676.99      6.95 o 
   2   4   2      240.42      242.71      2.52 o 
   3   4   2      366.30      355.46      3.47 o 
   4   4   2     1136.11     1173.96     12.22 o 
   5   4   2       40.28       42.29      1.93 o 
   6   4   2      334.08      335.39      6.17 o 
   7   4   2      119.33      120.24      2.98 o 
   8   4   2       69.86       70.84      2.52 o 
   9   4   2       37.12       31.87      2.20 o 
  10   4   2        2.13        2.67      1.30 o 
  11   4   2        8.19        7.79      2.16 o 
  12   4   2       55.44       52.89      3.07 o 
   0   5   2      120.02      124.87      1.98 o 
   1   5   2      591.48      554.47      5.47 o 
   2   5   2      612.20      600.43      7.28 o 
   3   5   2      111.26      118.15      2.92 o 
   4   5   2      166.24      174.60      2.20 o 
   5   5   2      116.88      132.86      2.75 o 
   6   5   2      177.84      172.85      2.91 o 
   7   5   2       57.43       51.81      2.10 o 
   8   5   2      135.99      113.80      3.11 o 
   9   5   2       34.08       34.65      2.09 o 
  10   5   2       21.15       16.82      4.07 o 
  11   5   2        5.34        4.75      1.90 o 
  12   5   2        8.44        7.08      2.70 o 
   0   6   2      107.50      122.47      3.79 o 
   1   6   2       32.92       38.99      0.52 o 
   2   6   2      409.35      394.35      5.71 o 
   3   6   2      499.32      502.18      6.76 o 
   4   6   2       16.06       13.80      0.83 o 
   5   6   2        4.95        4.26      0.96 o 
   6   6   2      695.02      737.58     11.50 o 
   7   6   2       32.38       36.16      1.43 o 
   8   6   2        1.44        2.97      0.81 o 
   9   6   2        8.06        7.37      1.50 o 
  10   6   2       28.68       29.52      1.79 o 
  11   6   2        5.02        5.09      1.54 o 
   0   7   2       86.91       98.44      2.59 o 
   1   7   2       55.44       55.61      1.02 o 
   2   7   2       41.92       40.93      1.03 o 
   3   7   2      122.20      123.50      2.04 o 
   4   7   2       50.32       53.62      1.18 o 
   5   7   2      822.14      841.13     13.41 o 
   6   7   2       48.08       50.37      1.51 o 
   7   7   2       40.15       36.05      1.29 o 
   8   7   2       32.43       28.38      1.69 o 
   9   7   2        1.13        0.63      0.76 o 
  10   7   2       20.67       17.88      3.01 o 
  11   7   2       63.12       66.06      2.43 o 
   0   8   2      133.55      146.10      3.92 o 
   1   8   2      236.74      243.75      3.86 o 
   2   8   2      201.63      210.18      2.41 o 
   3   8   2       68.44       65.64      1.22 o 
   4   8   2       71.07       71.07      1.60 o 
   5   8   2      390.63      389.47      6.30 o 
   6   8   2      261.82      264.86      4.00 o 
   7   8   2       26.18       25.18      1.21 o 
   8   8   2        4.60        3.49      0.83 o 
   9   8   2       16.31       13.13      2.76 o 
  10   8   2        5.20        5.22      1.87 o 
  11   8   2       27.89       31.38      2.13 o 
   0   9   2      114.30      117.11      3.64 o 
   1   9   2        1.32        1.20      0.34 o 
   2   9   2        8.16        6.29      0.52 o 
   3   9   2       71.54       67.62      1.27 o 
   4   9   2      310.22      328.62      5.49 o 
   5   9   2       32.35       33.69      1.18 o 
   6   9   2        8.03        5.96      1.07 o 
   7   9   2       13.57       14.91      1.68 o 
   8   9   2       47.22       45.88      1.72 o 
   9   9   2       22.88       23.85      2.11 o 
  10   9   2       34.40       38.87      2.12 o 
   0  10   2       81.02       78.66      2.72 o 
   1  10   2        1.22        1.07      0.31 o 
   2  10   2       20.43       19.74      0.79 o 
   3  10   2      263.46      263.39      4.00 o 
   4  10   2       49.85       51.04      1.36 o 
   5  10   2       74.70       68.20      1.92 o 
   6  10   2       54.68       59.85      1.53 o 
   7  10   2        5.64        4.12      1.34 o 
   8  10   2       52.08       49.81      1.98 o 
   9  10   2       32.88       32.48      2.84 o 
   0  11   2       68.13       64.33      4.38 o 
   1  11   2      100.98       95.29      2.43 o 
   2  11   2       72.82       74.31      2.04 o 
   3  11   2       96.74       93.42      2.23 o 
   4  11   2      123.97      118.07      2.61 o 
   5  11   2       32.44       33.74      1.74 o 
   6  11   2       98.47       97.56      2.49 o 
   7  11   2       40.36       42.75      1.86 o 
   8  11   2       14.47       14.87      1.99 o 
   9  11   2       24.71       25.16      2.30 o 
   0  12   2       47.47       44.52      3.09 o 
   1  12   2       27.20       24.91      2.04 o 
   2  12   2       90.02       90.61      2.57 o 
   3  12   2       90.42       89.90      2.08 o 
   4  12   2        0.90        0.61      0.66 o 
   5  12   2       21.12       16.57      2.36 o 
   6  12   2       33.20       31.89      1.64 o 
   7  12   2       14.43       10.34      3.25 o 
   8  12   2       13.66       13.42      2.56 o 
   0  13   2        9.81        7.46      3.07 o 
   1  13   2        3.99        2.99      1.26 o 
   2  13   2       36.82       35.68      2.01 o 
   3  13   2       10.73        8.82      2.30 o 
   4  13   2        6.07        4.99      1.71 o 
   5  13   2       10.20        8.93      2.87 o 
   6  13   2        2.81        2.90      1.20 o 
   0  14   2      184.41      194.73      6.63 o 
   1  14   2       14.96       12.77      4.37 o 
   2  14   2       25.88       25.40      2.56 o 
   3  14   2        0.74        1.21      0.92 o 
   4  14   2       11.55        7.16      2.56 o 
   5  14   2        7.28        2.99      1.65 o 
   0  15   2      181.78      204.51     11.88 o 
   1  15   2       14.87        9.56      4.24 o 
   2  15   2        8.54        7.07      3.02 o 
   2   0   3     1145.49     1135.35     25.40 o 
   4   0   3      276.93      266.24     15.85 o 
   6   0   3        7.01        8.45      1.34 o 
   8   0   3       64.07       59.33      9.49 o 
  10   0   3      547.33      567.18     10.12 o 
  12   0   3       37.03       28.02      9.62 o 
   1   1   3      302.44      282.74      3.98 o 
   2   1   3      104.35      105.51      1.14 o 
   3   1   3      366.77      361.58      5.18 o 
   4   1   3      144.98      159.53      1.91 o 
   5   1   3      210.92      200.64      6.31 o 
   6   1   3      254.64      240.48      3.92 o 
   7   1   3      238.57      229.59      3.44 o 
   8   1   3      310.96      330.38      7.26 o 
   9   1   3      577.00      610.32     14.48 o 
  10   1   3       17.98       16.36      4.65 o 
  11   1   3        6.38        7.28      2.32 o 
  12   1   3       25.52       20.08      7.16 o 
   1   2   3      172.49      175.64      1.15 o 
   2   2   3     1985.77     2064.11     12.58 o 
   3   2   3      904.48      875.80     12.15 o 
   4   2   3       42.31       45.51      0.83 o 
   5   2   3       14.76       12.40      0.68 o 
   6   2   3       58.98       54.05      1.80 o 
   7   2   3       30.79       29.17      1.23 o 
   8   2   3      222.55      212.50      4.57 o 
   9   2   3       68.05       70.99      2.53 o 
  10   2   3      153.21      157.28      4.28 o 
  11   2   3       22.48       17.25      5.08 o 
  12   2   3        6.11        4.24      1.70 o 
   1   3   3      489.27      454.23      3.94 o 
   2   3   3      145.64      163.59      1.24 o 
   3   3   3      682.76      677.46      6.81 o 
   4   3   3       71.27       66.59      1.01 o 
   5   3   3       72.73       72.70      1.31 o 
   6   3   3      135.00      139.58      3.09 o 
   7   3   3      113.74      106.56      2.75 o 
   8   3   3      189.60      202.47      4.35 o 
   9   3   3       58.97       56.92      1.99 o 
  10   3   3        5.30        5.54      1.49 o 
  11   3   3       56.76       55.28      3.19 o 
  12   3   3        2.14        2.09      1.27 o 
   1   4   3      967.40      995.82      7.44 o 
   2   4   3       57.62       60.45      0.83 o 
   3   4   3      154.32      155.83      1.59 o 
   4   4   3      705.50      684.52      8.82 o 
   5   4   3      325.91      326.23      5.29 o 
   6   4   3      216.94      212.11      3.84 o 
   7   4   3       62.05       64.34      1.70 o 
   8   4   3       41.45       35.32      2.17 o 
   9   4   3       34.29       30.93      2.02 o 
  10   4   3       19.05       18.76      2.42 o 
  11   4   3       28.89       25.76      5.78 o 
  12   4   3       55.57       59.08      3.03 o 
   1   5   3      283.88      300.54      3.14 o 
   2   5   3      724.10      706.75      6.47 o 
   3   5   3      768.96      742.74      7.87 o 
   4   5   3      472.94      454.95      5.89 o 
   5   5   3        3.54        3.10      0.88 o 
   6   5   3      442.83      449.17      7.58 o 
   7   5   3      105.34      112.03      2.52 o 
   8   5   3       31.33       30.03      1.56 o 
   9   5   3      129.68      118.92      2.99 o 
  10   5   3       17.77       12.06      3.38 o 
  11   5   3       20.45       16.70      5.29 o 
   1   6   3       73.20       97.37      2.18 o 
   2   6   3       89.81       98.73      1.23 o 
   3   6   3      561.97      553.61      7.01 o 
   4   6   3      151.24      159.54      2.50 o 
   5   6   3      124.13      127.93      2.74 o 
   6   6   3      244.63      249.13      4.33 o 
   7   6   3       51.23       48.68      1.88 o 
   8   6   3        5.61        4.29      1.15 o 
   9   6   3       12.86       12.27      3.07 o 
  10   6   3      129.41      136.07      3.16 o 
  11   6   3       14.49       10.72      2.93 o 
   1   7   3      111.08      112.79      2.02 o 
   2   7   3       77.84       74.30      1.25 o 
   3   7   3       76.20       79.42      1.21 o 
   4   7   3        9.12        8.54      0.81 o 
   5   7   3      684.83      699.78      9.44 o 
   6   7   3        9.49       11.35      1.44 o 
   7   7   3        2.82        4.28      0.86 o 
   8   7   3        0.64        0.59      0.52 o 
   9   7   3        6.11        5.18      1.39 o 
  10   7   3        0.68        1.38      0.75 o 
  11   7   3        7.02        5.82      2.11 o 
   1   8   3       78.27       80.58      1.79 o 
   2   8   3        4.38        3.89      0.54 o 
   3   8   3       93.89       97.79      1.68 o 
   4   8   3      412.91      411.32      5.32 o 
   5   8   3        8.30        7.92      1.42 o 
   6   8   3       67.19       62.03      1.80 o 
   7   8   3        2.13        1.39      0.63 o 
   8   8   3       11.82       10.07      2.40 o 
   9   8   3        1.74        1.43      0.83 o 
  10   8   3      101.36      112.92      2.59 o 
   1   9   3      121.32      125.35      3.04 o 
   2   9   3      246.78      233.66      4.15 o 
   3   9   3      131.69      122.87      2.16 o 
   4   9   3      279.92      292.73      4.80 o 
   5   9   3        7.39        6.99      1.21 o 
   6   9   3       96.56       89.36      1.94 o 
   7   9   3       62.91       56.58      1.69 o 
   8   9   3        7.72        6.12      1.88 o 
   9   9   3       29.07       34.74      1.83 o 
  10   9   3        7.09        5.54      2.07 o 
   1  10   3       68.15       66.81      2.02 o 
   2  10   3       56.19       55.87      1.97 o 
   3  10   3       39.16       37.59      1.62 o 
   4  10   3      106.01      101.25      2.41 o 
   5  10   3       65.16       61.24      1.69 o 
   6  10   3       20.06       15.14      3.48 o 
   7  10   3       10.72        8.39      2.19 o 
   8  10   3        1.52        2.94      0.99 o 
   9  10   3       13.01       12.12      3.27 o 
   1  11   3        5.85        4.18      1.01 o 
   2  11   3       14.24       13.82      3.14 o 
   3  11   3       89.06       93.64      1.99 o 
   4  11   3       13.60       12.05      2.58 o 
   5  11   3        9.32        6.09      1.72 o 
   6  11   3       35.10       37.45      1.72 o 
   7  11   3        3.17        2.49      1.13 o 
   8  11   3       11.21        9.26      3.50 o 
   1  12   3       30.54       33.25      2.26 o 
   2  12   3       99.63       97.96      2.82 o 
   3  12   3        5.21        4.45      1.49 o 
   4  12   3        8.79        7.00      1.58 o 
   5  12   3       25.02       23.32      2.30 o 
   6  12   3       42.65       45.99      2.08 o 
   7  12   3        0.31        1.39      1.16 o 
   1  13   3       11.69       10.92      2.49 o 
   2  13   3       12.98       10.38      2.95 o 
   3  13   3        5.69        4.79      1.25 o 
   4  13   3       55.33       58.33      2.06 o 
   5  13   3       21.20       22.63      2.76 o 
   6  13   3       17.19       13.98      3.40 o 
   1  14   3        4.38        4.60      2.18 o 
   2  14   3       18.14       14.22      5.01 o 
   3  14   3        5.45        6.08      2.28 o 
   4  14   3        6.02        2.37      1.78 o 
   1  15   3       20.27       17.06      7.01 o 
   0   0   4      239.00      264.54      3.84 o 
   2   0   4      893.35      918.82      6.29 o 
   4   0   4       18.46       26.09      2.22 o 
   6   0   4      332.43      332.35      8.87 o 
   8   0   4       49.52       54.00      3.30 o 
  10   0   4       73.91       78.01      6.68 o 
  12   0   4        5.18        5.33      3.33 o 
   0   1   4       14.66       15.37      0.72 o 
   1   1   4      953.80      947.54      5.77 o 
   2   1   4      170.64      180.40      1.53 o 
   3   1   4      335.02      336.86      4.61 o 
   4   1   4       23.67       21.91      0.77 o 
   5   1   4       61.26       61.58      1.30 o 
   6   1   4       52.43       47.21      1.27 o 
   7   1   4      630.01      650.37     13.99 o 
   8   1   4      281.30      294.47      7.21 o 
   9   1   4       12.68       11.05      2.97 o 
  10   1   4       29.52       27.10      7.31 o 
  11   1   4       34.37       36.98      3.81 o 
  12   1   4        6.89        4.82      2.12 o 
   0   2   4     2067.25     2180.72     27.38 o 
   1   2   4       78.52       85.64      0.88 o 
   2   2   4      619.78      589.17      5.49 o 
   3   2   4      134.24      171.79      1.65 o 
   4   2   4       18.68       20.43      0.75 o 
   5   2   4       20.91       21.28      0.88 o 
   6   2   4       24.06       21.53      1.13 o 
   7   2   4      108.25      105.75      1.78 o 
   8   2   4       37.31       38.11      2.47 o 
   9   2   4       71.05       71.17      2.94 o 
  10   2   4       15.02       12.55      2.99 o 
  11   2   4      114.97      125.49      4.01 o 
  12   2   4        1.31        1.55      1.58 o 
   0   3   4      299.95      313.71      7.29 o 
   1   3   4      178.26      204.07      1.74 o 
   2   3   4      185.05      217.22      2.02 o 
   3   3   4      201.13      203.95      2.63 o 
   4   3   4        1.67        1.57      0.47 o 
   5   3   4       33.25       27.61      0.87 o 
   6   3   4      163.68      168.52      2.53 o 
   7   3   4      486.63      508.78      7.96 o 
   8   3   4        9.38        7.89      1.52 o 
   9   3   4        4.95        4.51      1.43 o 
  10   3   4        2.48        1.86      1.29 o 
  11   3   4       75.42       81.66      3.22 o 
  12   3   4       10.55       11.63      3.54 o 
   0   4   4     1568.13     1581.64     16.51 o 
   1   4   4      765.11      789.43      4.57 o 
   2   4   4      269.78      262.65      3.34 o 
   3   4   4      378.84      413.93      5.17 o 
   4   4   4      120.95      124.21      2.06 o 
   5   4   4      131.02      129.62      2.18 o 
   6   4   4      721.42      697.84     14.05 o 
   7   4   4      320.87      311.64      4.90 o 
   8   4   4        6.97        4.69      1.54 o 
   9   4   4       43.82       44.10      1.83 o 
  10   4   4       12.41       11.49      3.00 o 
  11   4   4        4.39        2.27      1.45 o 
   0   5   4      304.92      290.75      7.57 o 
   1   5   4      212.09      202.77      2.53 o 
   2   5   4       17.02       17.60      0.52 o 
   3   5   4        8.69        9.88      0.55 o 
   4   5   4       27.45       25.39      0.88 o 
   5   5   4       10.07       11.80      0.99 o 
   6   5   4      139.54      131.24      2.66 o 
   7   5   4       22.12       22.09      1.19 o 
   8   5   4        4.03        3.53      1.02 o 
   9   5   4       28.71       27.25      3.14 o 
  10   5   4       81.91       81.89      3.04 o 
  11   5   4       28.07       28.63      2.27 o 
   0   6   4      332.91      328.60      5.79 o 
   1   6   4      130.14      138.67      2.65 o 
   2   6   4       50.05       59.90      1.09 o 
   3   6   4        8.60        8.75      0.94 o 
   4   6   4       79.88       73.72      1.34 o 
   5   6   4      139.53      152.04      3.04 o 
   6   6   4      135.02      135.90      2.85 o 
   7   6   4       30.42       28.08      1.43 o 
   8   6   4        5.66        8.23      1.84 o 
   9   6   4       18.13       23.04      2.58 o 
  10   6   4       32.37       39.02      2.35 o 
  11   6   4       32.47       36.72      2.29 o 
   0   7   4       43.97       46.42      1.82 o 
   1   7   4      510.76      549.85      7.90 o 
   2   7   4      118.34      133.43      2.00 o 
   3   7   4      584.16      574.79     11.17 o 
   4   7   4       33.30       34.13      1.12 o 
   5   7   4      786.24      816.98     10.71 o 
   6   7   4        4.73        6.30      1.16 o 
   7   7   4       10.82        8.70      1.34 o 
   8   7   4       10.82        8.68      1.94 o 
   9   7   4        4.80        4.06      1.38 o 
  10   7   4       11.89        6.11      3.10 o 
   0   8   4       16.39       15.07      2.24 o 
   1   8   4      119.26      116.12      2.49 o 
   2   8   4        5.51        5.61      1.21 o 
   3   8   4      120.33      119.13      2.02 o 
   4   8   4      138.64      131.56      2.36 o 
   5   8   4       18.05       17.62      1.15 o 
   6   8   4       13.13       10.97      1.98 o 
   7   8   4       13.03       11.32      1.93 o 
   8   8   4        3.70        5.11      1.66 o 
   9   8   4        7.81        5.66      1.63 o 
  10   8   4       38.44       43.71      2.97 o 
   0   9   4       15.97       20.01      2.67 o 
   1   9   4      131.00      129.79      3.01 o 
   2   9   4       71.69       76.40      2.11 o 
   3   9   4       51.25       51.39      2.02 o 
   4   9   4       57.31       57.16      2.20 o 
   5   9   4       12.92       14.64      2.11 o 
   6   9   4       86.57       82.42      2.72 o 
   7   9   4        9.63        5.69      2.00 o 
   8   9   4       20.51       20.42      3.64 o 
   9   9   4        5.85        4.59      1.97 o 
   0  10   4      342.41      346.62      7.46 o 
   1  10   4       16.16       14.52      2.19 o 
   2  10   4       53.04       56.83      1.88 o 
   3  10   4      226.18      225.73      2.96 o 
   4  10   4       79.11       78.70      2.10 o 
   5  10   4      166.36      169.23      3.51 o 
   6  10   4      218.57      228.09      3.48 o 
   7  10   4      117.98      116.39      3.23 o 
   8  10   4        1.88        2.26      1.05 o 
   9  10   4        3.43        2.17      1.33 o 
   0  11   4      118.86      122.39      3.77 o 
   1  11   4       10.50       10.19      2.10 o 
   2  11   4       40.12       41.80      1.70 o 
   3  11   4       39.99       38.85      2.12 o 
   4  11   4       19.54       19.84      2.20 o 
   5  11   4       17.14       10.97      2.45 o 
   6  11   4       88.32       89.39      3.27 o 
   7  11   4       21.12       14.64      4.45 o 
   8  11   4       12.53        9.73      3.50 o 
   0  12   4      231.25      249.86      7.03 o 
   1  12   4       22.97       21.73      2.36 o 
   2  12   4       26.46       24.39      1.95 o 
   3  12   4       38.16       36.47      1.70 o 
   4  12   4       21.47       21.08      2.29 o 
   5  12   4        4.59        4.85      1.52 o 
   6  12   4        2.61        1.13      1.18 o 
   7  12   4        5.88        2.80      1.45 o 
   0  13   4       83.02       86.31      4.97 o 
   1  13   4       48.07       44.89      1.88 o 
   2  13   4        2.88        2.25      1.01 o 
   3  13   4        3.45        3.90      1.55 o 
   4  13   4        0.82        0.77      0.99 o 
   5  13   4       41.98       43.60      2.90 o 
   0  14   4       16.75       12.11      4.29 o 
   1  14   4       12.63        8.57      2.55 o 
   2  14   4       26.05       26.44      2.45 o 
   3  14   4       36.47       38.73      3.62 o 
   2   0   5      297.99      379.17      4.02 o 
   4   0   5       35.53       30.70      3.18 o 
   6   0   5      261.69      251.50      9.25 o 
   8   0   5      124.37      131.17      5.10 o 
  10   0   5       24.70       24.01      9.99 o 
  12   0   5       67.94       68.00      4.55 o 
   1   1   5       53.15       51.76      0.72 o 
   2   1   5      414.90      408.24      7.25 o 
   3   1   5      887.78      880.53     10.73 o 
   4   1   5      318.02      339.56      7.37 o 
   5   1   5       26.52       24.82      1.07 o 
   6   1   5       26.27       25.92      1.79 o 
   7   1   5      377.58      393.23     10.49 o 
   8   1   5        1.02        0.28      0.94 o 
   9   1   5       67.81       67.31      3.22 o 
  10   1   5       85.65       93.61      3.46 o 
  11   1   5        6.42        5.24      2.40 o 
   1   2   5      112.51      126.84      1.11 o 
   2   2   5      568.09      561.48      9.64 o 
   3   2   5       26.38       27.28      1.39 o 
   4   2   5      122.17      125.90      2.68 o 
   5   2   5       28.65       28.30      1.09 o 
   6   2   5      483.50      499.04      9.29 o 
   7   2   5      152.87      156.52      3.52 o 
   8   2   5       32.92       32.89      3.04 o 
   9   2   5       40.88       40.10      2.66 o 
  10   2   5       10.79        8.82      2.48 o 
  11   2   5       11.49       10.32      3.81 o 
   1   3   5      230.39      249.16      1.85 o 
   2   3   5      343.65      342.69      7.16 o 
   3   3   5      373.76      371.50      5.11 o 
   4   3   5       17.82       16.90      1.08 o 
   5   3   5        4.60        3.50      0.92 o 
   6   3   5      159.18      150.74      3.32 o 
   7   3   5       56.79       55.28      1.98 o 
   8   3   5      138.25      139.38      3.37 o 
   9   3   5       32.09       34.29      2.87 o 
  10   3   5       98.63      103.64      4.09 o 
  11   3   5       31.00       30.27      4.17 o 
   1   4   5       87.57      107.51      1.43 o 
   2   4   5      188.35      179.98      2.04 o 
   3   4   5       28.64       32.41      0.79 o 
   4   4   5       99.76      104.80      1.90 o 
   5   4   5       94.33       93.32      2.26 o 
   6   4   5       66.46       66.64      2.06 o 
   7   4   5       10.66        8.65      1.36 o 
   8   4   5      128.82      133.49      3.40 o 
   9   4   5        2.96        2.43      1.18 o 
  10   4   5       66.51       73.17      2.75 o 
  11   4   5       12.45       10.21      3.64 o 
   1   5   5      142.28      146.00      2.15 o 
   2   5   5      235.62      242.02      3.26 o 
   3   5   5      378.14      382.57      3.79 o 
   4   5   5      218.07      219.56      2.94 o 
   5   5   5      196.82      197.35      3.34 o 
   6   5   5      169.49      161.98      3.30 o 
   7   5   5       29.56       26.77      1.39 o 
   8   5   5       20.99       18.06      2.35 o 
   9   5   5       36.42       34.34      2.07 o 
  10   5   5       17.35       13.80      4.37 o 
  11   5   5       14.20       13.93      4.30 o 
   1   6   5       76.84       73.07      1.22 o 
   2   6   5      291.10      284.73      4.70 o 
   3   6   5       84.78       79.33      1.57 o 
   4   6   5      438.71      443.26      6.81 o 
   5   6   5      150.29      144.16      2.63 o 
   6   6   5       58.63       49.67      1.31 o 
   7   6   5      112.33       99.57      2.36 o 
   8   6   5       98.79       99.64      2.53 o 
   9   6   5       32.91       31.49      2.74 o 
  10   6   5       37.09       33.43      1.95 o 
   1   7   5      157.52      156.68      3.11 o 
   2   7   5       37.61       35.24      0.89 o 
   3   7   5      336.19      327.23      4.64 o 
   4   7   5       10.52       11.52      1.17 o 
   5   7   5        2.48        2.52      0.90 o 
   6   7   5        0.77        1.49      0.68 o 
   7   7   5       21.81       23.53      2.00 o 
   8   7   5        0.47        1.00      0.57 o 
   9   7   5       55.86       60.17      2.75 o 
  10   7   5        0.65        0.98      0.95 o 
   1   8   5       20.51       19.42      2.08 o 
   2   8   5      123.28      124.47      2.93 o 
   3   8   5       11.91       15.30      1.58 o 
   4   8   5      449.24      451.48      5.99 o 
   5   8   5      102.57      101.01      2.17 o 
   6   8   5       61.05       61.01      2.25 o 
   7   8   5       38.18       39.35      2.87 o 
   8   8   5       43.13       51.69      3.12 o 
   9   8   5        6.71        4.53      1.70 o 
   1   9   5       13.54       16.17      3.19 o 
   2   9   5       93.07       90.63      2.31 o 
   3   9   5       59.58       52.94      2.16 o 
   4   9   5      179.98      186.33      3.63 o 
   5   9   5       50.46       50.58      2.32 o 
   6   9   5       41.06       37.16      2.50 o 
   7   9   5       30.68       34.45      2.71 o 
   8   9   5        8.21        5.63      2.32 o 
   9   9   5       26.13       27.96      3.94 o 
   1  10   5       47.17       44.29      1.86 o 
   2  10   5       94.15       89.44      2.33 o 
   3  10   5        9.18       10.73      2.24 o 
   4  10   5        5.37        5.30      1.50 o 
   5  10   5       23.61       19.05      3.83 o 
   6  10   5       11.20        7.92      1.90 o 
   7  10   5       31.21       31.98      2.39 o 
   8  10   5       32.44       27.53      3.01 o 
   1  11   5       34.87       33.51      2.35 o 
   2  11   5       11.83       10.45      2.63 o 
   3  11   5       45.61       44.90      2.13 o 
   4  11   5        8.43        8.33      2.07 o 
   5  11   5       18.90       13.22      3.93 o 
   6  11   5       71.13       72.11      2.80 o 
   7  11   5        0.60        2.61      1.34 o 
   1  12   5       52.92       55.24      2.41 o 
   2  12   5       19.04       14.31      3.79 o 
   3  12   5        1.28        2.38      1.09 o 
   4  12   5       36.81       36.63      2.40 o 
   5  12   5       52.57       57.18      2.64 o 
   6  12   5       73.98       71.33      2.81 o 
   1  13   5        3.66        3.14      1.08 o 
   2  13   5       17.33       15.54      2.59 o 
   3  13   5       54.09       59.60      2.71 o 
   4  13   5       33.74       31.28      2.46 o 
   5  13   5       16.43       11.70      3.95 o 
   1  14   5        8.07        4.18      1.98 o 
   2  14   5       17.89       17.50      2.91 o 
   0   0   6       62.72       67.57      4.16 o 
   2   0   6      249.06      263.80      8.50 o 
   4   0   6       86.92       90.71      2.95 o 
   6   0   6      114.36       95.15      5.46 o 
   8   0   6      338.32      357.51      7.40 o 
  10   0   6       88.94       92.48      4.57 o 
   0   1   6       21.14       21.43      0.81 o 
   1   1   6      264.36      271.93      2.98 o 
   2   1   6      219.89      238.93      2.69 o 
   3   1   6      507.16      503.31     11.66 o 
   4   1   6       47.14       53.16      1.20 o 
   5   1   6       50.70       50.79      2.47 o 
   6   1   6       83.93       78.11      2.73 o 
   7   1   6      373.91      385.50      7.99 o 
   8   1   6       24.80       26.80      2.92 o 
   9   1   6       90.76       92.72      3.28 o 
  10   1   6       19.64       18.54      5.13 o 
  11   1   6      100.70      109.41      3.68 o 
   0   2   6       26.92       23.52      1.35 o 
   1   2   6        1.95        2.26      0.69 o 
   2   2   6      346.96      353.86      4.82 o 
   3   2   6       59.10       56.22      1.39 o 
   4   2   6       66.33       65.98      1.53 o 
   5   2   6       17.14       14.20      1.18 o 
   6   2   6      197.66      193.56      4.71 o 
   7   2   6      217.99      215.58      4.44 o 
   8   2   6       12.43       11.49      3.28 o 
   9   2   6      123.94      128.07      5.79 o 
  10   2   6       17.80       14.47      4.16 o 
  11   2   6        7.49        5.94      2.03 o 
   0   3   6      337.32      363.32      7.20 o 
   1   3   6       98.77      106.28      2.11 o 
   2   3   6       44.98       48.71      1.09 o 
   3   3   6       80.34       75.36      1.38 o 
   4   3   6       49.97       48.32      1.56 o 
   5   3   6       87.26       93.32      2.44 o 
   6   3   6       65.05       65.82      2.14 o 
   7   3   6      246.81      241.29      3.88 o 
   8   3   6       32.43       33.51      2.11 o 
   9   3   6       34.49       31.32      2.34 o 
  10   3   6        9.71        8.33      2.72 o 
  11   3   6       55.19       63.72      3.12 o 
   0   4   6       90.54      100.99      2.54 o 
   1   4   6      200.76      221.57      3.14 o 
   2   4   6      149.56      161.02      2.01 o 
   3   4   6       13.87       12.86      0.58 o 
   4   4   6       25.47       25.07      1.42 o 
   5   4   6      254.73      260.84      4.68 o 
   6   4   6      649.46      679.56      9.09 o 
   7   4   6      153.44      147.60      3.36 o 
   8   4   6       14.77       12.52      2.83 o 
   9   4   6       11.73        9.07      2.67 o 
  10   4   6       29.79       33.58      3.20 o 
  11   4   6       43.52       44.11      2.28 o 
   0   5   6      333.73      344.71      5.01 o 
   1   5   6       39.67       38.01      0.88 o 
   2   5   6       80.14       75.51      1.26 o 
   3   5   6      220.55      229.61      3.41 o 
   4   5   6      107.74      104.00      2.06 o 
   5   5   6      158.82      163.61      4.08 o 
   6   5   6       77.48       71.78      2.07 o 
   7   5   6        1.27        1.10      0.54 o 
   8   5   6        2.01        1.33      0.79 o 
   9   5   6       13.81        9.09      2.65 o 
  10   5   6       37.73       38.93      2.47 o 
   0   6   6      241.99      249.54      4.79 o 
   1   6   6      182.87      200.35      3.06 o 
   2   6   6      122.55      133.75      2.68 o 
   3   6   6      168.65      174.38      3.01 o 
   4   6   6      154.87      151.23      2.82 o 
   5   6   6       91.11       88.66      2.34 o 
   6   6   6       59.92       59.00      1.82 o 
   7   6   6        4.95        4.50      1.50 o 
   8   6   6        6.32        6.01      1.54 o 
   9   6   6       11.37       14.46      3.13 o 
  10   6   6       34.21       36.40      1.91 o 
   0   7   6       40.67       46.00      2.67 o 
   1   7   6       38.13       37.18      1.74 o 
   2   7   6      115.07      126.58      2.82 o 
   3   7   6       94.53       93.63      2.08 o 
   4   7   6       18.26       16.54      1.15 o 
   5   7   6      258.32      262.57      3.20 o 
   6   7   6        4.61        5.13      1.45 o 
   7   7   6       99.81      102.91      2.41 o 
   8   7   6       33.38       41.98      3.33 o 
   9   7   6       14.22        9.06      3.35 o 
   0   8   6       39.30       39.72      2.40 o 
   1   8   6      113.74      112.41      2.98 o 
   2   8   6       51.98       50.07      1.87 o 
   3   8   6      284.88      282.52      4.40 o 
   4   8   6       88.10       95.90      2.61 o 
   5   8   6       29.17       28.15      2.95 o 
   6   8   6       36.23       36.11      2.67 o 
   7   8   6       17.05       16.01      2.54 o 
   8   8   6       29.64       30.27      4.10 o 
   9   8   6        7.83        7.06      3.27 o 
   0   9   6        4.12        2.18      1.19 o 
   1   9   6        5.62        7.46      1.57 o 
   2   9   6      134.92      136.51      2.84 o 
   3   9   6       39.20       42.31      1.93 o 
   4   9   6       96.72       91.59      2.66 o 
   5   9   6       59.96       61.19      2.98 o 
   6   9   6        2.12        1.31      1.08 o 
   7   9   6        0.23        1.27      0.83 o 
   8   9   6       49.98       57.65      3.48 o 
   0  10   6       82.82       75.99      2.84 o 
   1  10   6       29.29       27.86      2.09 o 
   2  10   6       13.75       12.12      2.54 o 
   3  10   6       43.65       43.66      2.03 o 
   4  10   6       20.60       17.32      3.22 o 
   5  10   6       41.39       43.58      2.28 o 
   6  10   6      242.80      251.81      4.77 o 
   7  10   6       95.38       98.80      3.23 o 
   0  11   6       66.10       64.83      4.30 o 
   1  11   6        4.32        4.50      1.41 o 
   2  11   6       38.94       38.00      2.22 o 
   3  11   6       25.76       23.89      2.95 o 
   4  11   6       36.36       39.00      2.48 o 
   5  11   6        6.62        4.02      1.67 o 
   6  11   6       27.88       26.67      2.62 o 
   0  12   6       67.41       70.83      4.08 o 
   1  12   6       29.64       33.32      1.92 o 
   2  12   6       44.39       43.28      2.19 o 
   3  12   6       11.43        8.27      2.67 o 
   4  12   6        4.38        3.75      1.57 o 
   5  12   6        6.57        4.92      2.02 o 
   0  13   6       34.71       39.82      3.19 o 
   1  13   6       54.48       50.57      2.75 o 
   2  13   6       12.54       10.86      3.14 o 
   3  13   6       40.61       40.54      2.60 o 
   2   0   7      231.82      216.67      3.87 o 
   4   0   7      169.63      166.75      5.07 o 
   6   0   7       51.64       47.59      3.13 o 
   8   0   7      226.23      224.90      6.53 o 
  10   0   7       85.08       96.55      5.17 o 
   1   1   7      151.83      149.67      2.09 o 
   2   1   7       68.73       65.71      1.27 o 
   3   1   7      181.58      193.40      2.77 o 
   4   1   7       72.14       72.67      1.84 o 
   5   1   7       58.77       55.54      2.22 o 
   6   1   7       16.12       12.87      3.15 o 
   7   1   7       16.93       16.08      4.12 o 
   8   1   7       60.04       59.81      2.56 o 
   9   1   7      202.11      223.86      7.44 o 
  10   1   7       22.03       23.93      4.18 o 
   1   2   7       61.63       56.88      1.42 o 
   2   2   7       43.91       47.22      1.09 o 
   3   2   7      105.70      106.05      2.40 o 
   4   2   7      139.26      138.59      2.75 o 
   5   2   7       16.12       13.06      2.20 o 
   6   2   7       73.94       78.01      2.77 o 
   7   2   7       49.02       45.73      2.12 o 
   8   2   7       54.17       48.12      2.21 o 
   9   2   7       59.05       58.53      2.83 o 
  10   2   7      134.55      144.40      3.84 o 
   1   3   7       30.99       25.33      0.91 o 
   2   3   7      239.40      236.44      3.86 o 
   3   3   7       14.47       13.74      0.85 o 
   4   3   7       29.13       30.45      1.45 o 
   5   3   7      168.83      160.77      3.81 o 
   6   3   7      112.25      108.04      2.49 o 
   7   3   7        6.63        4.22      1.87 o 
   8   3   7       12.78        8.75      2.37 o 
   9   3   7       58.26       58.03      2.49 o 
  10   3   7      106.24      108.29      3.47 o 
   1   4   7      207.67      217.20      3.84 o 
   2   4   7       82.24       85.42      2.91 o 
   3   4   7       49.16       42.39      1.45 o 
   4   4   7       32.24       28.47      1.33 o 
   5   4   7       28.08       23.64      1.50 o 
   6   4   7       37.17       37.40      1.95 o 
   7   4   7        4.17        4.60      1.24 o 
   8   4   7       80.27       78.28      2.46 o 
   9   4   7       23.15       22.57      2.98 o 
  10   4   7      108.57      125.10      3.58 o 
   1   5   7      248.33      248.77      4.06 o 
   2   5   7        0.20        0.67      0.35 o 
   3   5   7      105.49      108.97      2.29 o 
   4   5   7        5.51        7.36      1.53 o 
   5   5   7       31.65       26.28      1.77 o 
   6   5   7        9.57       10.30      2.52 o 
   7   5   7        8.54        8.44      2.31 o 
   8   5   7       10.36        8.92      2.72 o 
   9   5   7       77.99       80.74      2.60 o 
  10   5   7        7.64        6.16      2.45 o 
   1   6   7       87.59       83.90      1.92 o 
   2   6   7       52.96       48.85      1.41 o 
   3   6   7       94.37       84.12      1.89 o 
   4   6   7       25.98       24.40      1.18 o 
   5   6   7       52.26       52.02      1.55 o 
   6   6   7      117.64      126.89      2.73 o 
   7   6   7       14.51       16.02      4.17 o 
   8   6   7        9.82        9.95      2.63 o 
   9   6   7       62.08       62.34      2.92 o 
   1   7   7      113.26      105.79      2.47 o 
   2   7   7       27.83       30.30      1.82 o 
   3   7   7      206.89      195.64      3.79 o 
   4   7   7       13.06       14.52      3.68 o 
   5   7   7       72.11       64.09      2.41 o 
   6   7   7        5.47        5.63      2.22 o 
   7   7   7       43.69       43.02      2.84 o 
   8   7   7        1.17        2.48      1.28 o 
   9   7   7       83.71       89.99      4.14 o 
   1   8   7       23.56       25.67      3.21 o 
   2   8   7       50.77       51.31      1.84 o 
   3   8   7      106.80      105.07      2.52 o 
   4   8   7        8.18        5.42      1.92 o 
   5   8   7       25.11       26.02      2.50 o 
   6   8   7       68.62       71.17      4.16 o 
   7   8   7       19.89       13.50      5.55 o 
   8   8   7       11.10        8.24      4.03 o 
   1   9   7       81.79       85.34      2.35 o 
   2   9   7       39.01       35.57      2.14 o 
   3   9   7      111.11      109.29      3.51 o 
   4   9   7       54.66       60.41      2.32 o 
   5   9   7        7.74        6.44      1.79 o 
   6   9   7       10.47        7.73      2.41 o 
   7   9   7       44.20       51.32      2.88 o 
   1  10   7        2.56        3.46      1.17 o 
   2  10   7       49.70       51.33      1.94 o 
   3  10   7       50.82       53.81      2.52 o 
   4  10   7        4.89        4.27      1.72 o 
   5  10   7        2.85        3.00      1.08 o 
   6  10   7       28.91       37.48      2.97 o 
   1  11   7       32.26       38.02      2.24 o 
   2  11   7      110.62      106.21      2.79 o 
   3  11   7        9.71        8.56      2.77 o 
   4  11   7       51.93       56.48      2.94 o 
   5  11   7       31.51       39.67      2.39 o 
   1  12   7        2.57        2.89      1.44 o 
   2  12   7       30.58       35.31      2.92 o 
   3  12   7       47.29       48.28      2.67 o 
   4  12   7       15.98       11.28      4.23 o 
   0   0   8      750.39      764.99     32.86 o 
   2   0   8      513.94      524.36     11.57 o 
   4   0   8      240.08      232.18      6.87 o 
   6   0   8      124.86      118.22      4.59 o 
   8   0   8       80.82       83.06      3.58 o 
  10   0   8       74.86       84.08      4.24 o 
   0   1   8      526.23      562.24     15.31 o 
   1   1   8      192.65      183.12      3.51 o 
   2   1   8        8.40        9.00      1.42 o 
   3   1   8      409.34      395.80      6.61 o 
   4   1   8       27.53       28.13      1.59 o 
   5   1   8       41.91       43.93      1.84 o 
   6   1   8       29.40       27.15      2.08 o 
   7   1   8       99.75       88.11      2.42 o 
   8   1   8        8.06        6.49      1.83 o 
   9   1   8        1.98        1.97      1.27 o 
  10   1   8       22.89       22.29      3.10 o 
   0   2   8      716.59      759.34     18.16 o 
   1   2   8       19.98       19.21      1.15 o 
   2   2   8      149.75      139.30      2.73 o 
   3   2   8       76.03       71.49      1.92 o 
   4   2   8      164.75      151.70      2.91 o 
   5   2   8      142.49      137.94      2.78 o 
   6   2   8      137.06      133.08      2.85 o 
   7   2   8       16.01       11.46      3.23 o 
   8   2   8       15.39        9.78      2.88 o 
   9   2   8       35.28       26.67      3.25 o 
  10   2   8       10.65       11.10      4.34 o 
   0   3   8      478.97      495.42     14.42 o 
   1   3   8      368.65      373.35      8.97 o 
   2   3   8      138.34      138.75      2.73 o 
   3   3   8      166.36      168.09      3.16 o 
   4   3   8       27.71       25.37      1.48 o 
   5   3   8       76.95       72.44      2.06 o 
   6   3   8        0.69        1.25      0.78 o 
   7   3   8        6.54        5.87      2.11 o 
   8   3   8        8.45        8.79      2.28 o 
   9   3   8       38.25       38.07      2.43 o 
   0   4   8      440.85      459.36      8.44 o 
   1   4   8       34.50       39.74      1.64 o 
   2   4   8       70.81       72.74      1.99 o 
   3   4   8        2.48        2.41      0.70 o 
   4   4   8      142.92      139.38      2.78 o 
   5   4   8      121.41      123.44      2.52 o 
   6   4   8       34.29       32.75      1.87 o 
   7   4   8        5.45        4.32      1.78 o 
   8   4   8       35.83       36.07      2.05 o 
   9   4   8       12.50       14.61      2.58 o 
   0   5   8       22.53       20.18      1.93 o 
   1   5   8      361.26      371.71      4.97 o 
   2   5   8       21.23       20.21      1.25 o 
   3   5   8       41.78       41.91      1.39 o 
   4   5   8       14.60       14.82      1.51 o 
   5   5   8       72.89       74.65      2.31 o 
   6   5   8       79.43       76.54      2.27 o 
   7   5   8       19.34       18.59      2.11 o 
   8   5   8        2.36        1.84      1.30 o 
   9   5   8       50.61       57.05      2.83 o 
   0   6   8       41.12       38.32      2.13 o 
   1   6   8        1.12        1.71      1.19 o 
   2   6   8      275.15      286.18      3.87 o 
   3   6   8       38.62       39.89      2.22 o 
   4   6   8       31.32       27.46      2.04 o 
   5   6   8       65.25       64.45      3.01 o 
   6   6   8       67.64       64.26      4.25 o 
   7   6   8        2.43        3.02      1.58 o 
   8   6   8      134.41      143.52      4.98 o 
   0   7   8       16.41       21.32      2.13 o 
   1   7   8      124.86      125.45      2.60 o 
   2   7   8       19.97       22.53      2.29 o 
   3   7   8       62.38       56.45      2.40 o 
   4   7   8        3.94        3.64      1.61 o 
   5   7   8       12.67       10.53      3.61 o 
   6   7   8        4.47        6.12      2.38 o 
   7   7   8       88.62      100.74      3.88 o 
   8   7   8       45.38       48.31      3.60 o 
   0   8   8       89.42       90.59      3.47 o 
   1   8   8       35.40       34.46      1.93 o 
   2   8   8      112.57      115.44      3.38 o 
   3   8   8        4.24        2.91      0.93 o 
   4   8   8       11.45        8.74      2.97 o 
   5   8   8        2.78        2.85      1.79 o 
   6   8   8       37.00       41.54      3.07 o 
   7   8   8       39.88       42.44      3.11 o 
   0   9   8       28.03       25.45      3.53 o 
   1   9   8       96.04       92.92      2.51 o 
   2   9   8        9.70        7.43      2.24 o 
   3   9   8       17.17       18.07      3.10 o 
   4   9   8       60.77       55.71      2.73 o 
   5   9   8       17.58       15.34      5.96 o 
   6   9   8       43.51       51.40      3.12 o 
   0  10   8       76.47       76.02      3.26 o 
   1  10   8       26.94       27.20      2.78 o 
   2  10   8        4.37        4.84      1.84 o 
   3  10   8        3.69        2.57      1.08 o 
   4  10   8       52.30       50.97      2.39 o 
   5  10   8        8.64        7.23      2.46 o 
   0  11   8      114.13      114.97      3.99 o 
   1  11   8       28.61       22.99      3.55 o 
   2  11   8       77.29       77.70      2.89 o 
   3  11   8       11.65        8.42      3.28 o 
   4  11   8       14.26        9.31      3.25 o 
   0  12   8       15.81        9.79      3.08 o 
   1  12   8        8.61        7.13      3.18 o 
   2   0   9       68.16       69.39      2.94 o 
   4   0   9       69.77       73.17      3.07 o 
   6   0   9      122.55      117.10      3.70 o 
   8   0   9       18.41       19.08      3.19 o 
   1   1   9      436.51      458.38      6.42 o 
   2   1   9       90.70       89.67      2.99 o 
   3   1   9      141.78      137.09      3.13 o 
   4   1   9       18.30       19.26      1.92 o 
   5   1   9       10.21        6.06      1.68 o 
   6   1   9        6.83        6.15      2.15 o 
   7   1   9       17.25       12.06      3.75 o 
   8   1   9        5.93        3.64      1.87 o 
   9   1   9       10.45        8.76      2.66 o 
   1   2   9       53.90       59.75      1.97 o 
   2   2   9       91.52       92.24      2.67 o 
   3   2   9       73.93       71.37      2.05 o 
   4   2   9      168.36      160.96      3.51 o 
   5   2   9       67.43       63.07      2.19 o 
   6   2   9        2.66        1.57      0.82 o 
   7   2   9        3.78        3.09      1.31 o 
   8   2   9       23.18       26.78      2.35 o 
   9   2   9       17.97       17.06      2.94 o 
   1   3   9      112.17      105.63      2.60 o 
   2   3   9       28.32       28.11      1.44 o 
   3   3   9      115.01      111.19      2.72 o 
   4   3   9       13.24       13.86      3.52 o 
   5   3   9       13.05        9.45      2.85 o 
   6   3   9       24.05       23.60      2.77 o 
   7   3   9       59.37       56.70      2.59 o 
   8   3   9        3.96        4.34      1.77 o 
   1   4   9        7.37        8.91      1.83 o 
   2   4   9       12.52       12.15      2.05 o 
   3   4   9      104.83      100.68      3.43 o 
   4   4   9      221.30      214.43      4.76 o 
   5   4   9       52.25       49.35      2.67 o 
   6   4   9        0.03        0.41      0.93 o 
   7   4   9       18.75       14.19      4.95 o 
   8   4   9        3.65        2.90      1.58 o 
   1   5   9       88.79       89.12      2.05 o 
   2   5   9        5.48        5.07      1.37 o 
   3   5   9      155.99      152.08      3.02 o 
   4   5   9        4.96        5.52      1.75 o 
   5   5   9       17.35       16.35      2.03 o 
   6   5   9       11.59       13.75      4.17 o 
   7   5   9       52.16       51.11      3.71 o 
   8   5   9        7.44        6.85      4.25 o 
   1   6   9       38.04       32.02      1.84 o 
   2   6   9        1.44        1.81      1.16 o 
   3   6   9        0.47        1.07      0.81 o 
   4   6   9       36.22       32.85      2.72 o 
   5   6   9        0.00        1.01      1.14 o 
   6   6   9       41.08       38.16      3.06 o 
   7   6   9       44.87       42.63      2.64 o 
   1   7   9       34.81       37.42      2.19 o 
   2   7   9        5.79        5.75      2.03 o 
   3   7   9       56.77       53.09      2.64 o 
   4   7   9        8.04        8.80      3.32 o 
   5   7   9       64.31       65.00      3.55 o 
   6   7   9       14.86       13.09      4.61 o 
   7   7   9        7.67        6.20      2.51 o 
   1   8   9       30.50       31.05      2.50 o 
   2   8   9       12.90        9.70      2.64 o 
   3   8   9        5.18        5.04      1.79 o 
   4   8   9       16.81       13.54      5.98 o 
   5   8   9        2.88        1.06      1.37 o 
   6   8   9       15.02        8.23      4.28 o 
   1   9   9       96.38      108.03      3.24 o 
   2   9   9       11.65       10.31      2.90 o 
   3   9   9      156.07      167.30      3.78 o 
   4   9   9        9.47        9.02      2.70 o 
   5   9   9        3.37        2.82      2.19 o 
   1  10   9       19.01       16.87      5.13 o 
   2  10   9        6.62        5.06      1.96 o 
   3  10   9       42.90       43.10      2.69 o 
   0   0  10      575.08      589.86     18.67 o 
   2   0  10       23.25       19.19      9.03 o 
   4   0  10      293.74      306.88      8.05 o 
   6   0  10       22.69       16.33      2.79 o 
   8   0  10       11.76       10.76      6.65 o 
   0   1  10      274.28      281.89      6.60 o 
   1   1  10      125.58      128.79      3.47 o 
   2   1  10       31.66       32.47      1.59 o 
   3   1  10       99.77       99.68      3.27 o 
   4   1  10       26.27       22.61      2.68 o 
   5   1  10       54.16       54.15      2.49 o 
   6   1  10       14.57       11.18      3.88 o 
   7   1  10       43.48       48.94      2.41 o 
   8   1  10        0.23        0.21      0.91 o 
   0   2  10      115.95      115.58      4.09 o 
   1   2  10       20.63       20.60      1.80 o 
   2   2  10        6.20        5.26      1.48 o 
   3   2  10       12.42        9.74      2.55 o 
   4   2  10      274.92      264.10      5.87 o 
   5   2  10       38.35       32.62      2.39 o 
   6   2  10       18.30       12.98      4.37 o 
   7   2  10       33.60       37.63      2.35 o 
   0   3  10      221.52      246.10     10.81 o 
   1   3  10      200.71      198.39      3.57 o 
   2   3  10       82.11       81.08      2.36 o 
   3   3  10       11.46       10.25      2.53 o 
   4   3  10       15.58       15.43      4.58 o 
   5   3  10       58.81       65.11      2.31 o 
   6   3  10        1.76        1.47      0.93 o 
   7   3  10        6.41        5.10      2.34 o 
   0   4  10      286.13      281.68      9.52 o 
   1   4  10        9.96        9.51      2.04 o 
   2   4  10       58.29       58.72      2.40 o 
   3   4  10       51.06       52.16      2.59 o 
   4   4  10       40.67       43.73      2.22 o 
   5   4  10       46.00       46.90      2.52 o 
   6   4  10       19.89       19.57      3.52 o 
   7   4  10        5.50        8.36      5.11 o 
   0   5  10       22.29       24.97      4.55 o 
   1   5  10       44.73       48.80      2.55 o 
   2   5  10       22.56       22.04      6.37 o 
   3   5  10       50.64       46.71      3.01 o 
   4   5  10       62.44       68.43      3.58 o 
   5   5  10       12.16        8.48      2.86 o 
   6   5  10        5.19        2.73      2.72 o 
   0   6  10      169.71      181.72      6.87 o 
   1   6  10       22.35       20.72      2.60 o 
   2   6  10       85.37       80.28      4.91 o 
   3   6  10        6.56        5.11      1.98 o 
   4   6  10        0.06        0.23      0.98 o 
   5   6  10       10.90        7.43      3.72 o 
   6   6  10       18.14       11.20      8.93 o 
   0   7  10        1.57        1.86      3.24 o 
   1   7  10       78.30       79.73      2.60 o 
   2   7  10       13.11       10.45      3.25 o 
   3   7  10       23.71       23.28      3.93 o 
   4   7  10       10.50        6.27      3.22 o 
   5   7  10        7.10        5.64      2.73 o 
   0   8  10       77.88       67.34      6.45 o 
   1   8  10        9.70        7.70      2.19 o 
   2   8  10       20.44       19.70      2.26 o 
   3   8  10        4.49        4.25      1.85 o 
   4   8  10        1.85        2.15      1.22 o 
   0   9  10       78.53       82.35      4.32 o 
   1   9  10        1.87        1.72      1.15 o 
   2   9  10        2.04        2.60      1.42 o 
   2   0  11        7.02        7.78      3.43 o 
   4   0  11       38.58       44.02      5.25 o 
   6   0  11       16.33       17.43     10.54 o 
   1   1  11       26.11       24.07      2.52 o 
   2   1  11       19.62       14.80      5.04 o 
   3   1  11       36.11       36.79      3.70 o 
   4   1  11       38.71       33.64      2.80 o 
   5   1  11       45.40       53.06      3.59 o 
   6   1  11       29.13       32.10      2.47 o 
   1   2  11       18.97       13.42      4.35 o 
   2   2  11       41.42       41.44      2.31 o 
   3   2  11       18.98       16.90      2.61 o 
   4   2  11       20.34       19.30      2.73 o 
   5   2  11       14.92       10.09      4.61 o 
   6   2  11        2.64        3.49      1.48 o 
   1   3  11        1.55        1.56      1.07 o 
   2   3  11       49.72       48.14      2.32 o 
   3   3  11       81.64       84.24      2.46 o 
   4   3  11       16.37       15.22      2.39 o 
   5   3  11       24.88       32.04      2.24 o 
   6   3  11        6.58        4.64      2.38 o 
   1   4  11       24.25       20.35      9.52 o 
   2   4  11       11.44        9.94      3.43 o 
   3   4  11       57.94       53.47      3.02 o 
   4   4  11        2.49        1.12      1.23 o 
   5   4  11       22.79       11.90      7.26 o 
   1   5  11       49.76       47.79      4.22 o 
   2   5  11        2.54        2.84      1.66 o 
   3   5  11       34.32       32.21      2.47 o 
   4   5  11        1.35        1.59      1.91 o 
   5   5  11        4.64        3.96      4.49 o 
   1   6  11        9.52        7.50      2.90 o 
   2   6  11       22.78       25.41      3.89 o 
   3   6  11       27.62       26.04      2.77 o 
   4   6  11       37.12       36.04      3.65 o 
   1   7  11      134.05      157.86      4.90 o 
   2   7  11        7.90        7.89      2.90 o 
   0   0  12       28.96       31.71      7.13 o 
   2   0  12        4.96        3.78      2.28 o 
   4   0  12       26.74       24.72      2.48 o 
   0   1  12        0.62        0.30      1.21 o 
   1   1  12       41.01       47.06      2.28 o 
   2   1  12       12.72       12.42      3.01 o 
   3   1  12       59.23       59.05      2.91 o 
   4   1  12        7.86        5.69      4.66 o 
   0   2  12       11.15        8.19      5.18 o 
   1   2  12        6.37        4.75      1.93 o 
   2   2  12       42.05       38.07      3.17 o 
   3   2  12        1.39        2.56      1.58 o 
   0   3  12       11.41        7.51      9.66 o 
   1   3  12       15.10       13.48      7.04 o 
   2   3  12        6.14        6.26      3.70 o 
   3   3  12        2.26        3.54      2.44 o 
   0   4  12       19.05       27.85      7.32 o 
   1   4  12        4.70        3.35      1.99 o 
   2   4  12        7.41        4.26      2.98 o 
   0   5  12       83.88       98.62      8.33 o 
                                                 
